# Supplementary material for: 3D bioprinting of collagen-based high-resolution internally perfusable scaffolds for engineering fully biologic tissue systems
Source: Sci Adv. 2025 Apr 23;11(17):eadu5905. doi: 10.1126/sciadv.adu5905 (PMC12017336; doi:10.1126/sciadv.adu5905)
Supplement: Supplementary file 2 — Movies S1 to S10 [file sciadv.adu5905_movies_s1_to_s10.zip]

Archive with 10 entries (10 files):
- adu5905_movie_s1.mp4
- adu5905_movie_s2.mp4
- adu5905_movie_s3.mp4
- adu5905_movie_s4.mp4
- adu5905_movie_s5.mp4
- adu5905_movie_s6.mp4
- adu5905_movie_s7.mp4
- adu5905_movie_s8.mp4
- adu5905_movie_s9.mp4
- adu5905_movie_s10.mp4
